# Supplementary material for: Haplotype‐based insights into seminal root angle in barley
Source: Plant Genome. 2025 Aug 7;18(3):e70088. doi: 10.1002/tpg2.70088 (PMC12332326; doi:10.1002/tpg2.70088)
Supplement: Supplementary file 1 — Supplementary Figure 1. Marker distribution and density of curated SNP markers across chromosomes 1H through to 7H of the barley genome. Supplementary Figure 2. Pairwise marker LD‐matrices were calculated for each chromosome and LD‐decay was analysed showing an r2 of 0.2 with a sharp drop to 0.1 genome wide. Supplementary Figure 3. Relationship between haploblock SNP density and haplotype effect variance. The x‐axis shows the number of SNPs per haplotype block, and the y‐axis represents the variance of haplotype effects within each block. No clear linear trend is observed, suggesting that the number of SNPs in a block does not directly predict the magnitude of haplotype effect variance. Supplementary Figure 4. PCA of the AGG collection based on genome‐wide SNP variation. PC1 explains 29.5% and PC2 explains 13.9% of the total genetic variance. Individuals are coloured by passport information to reflect geographic origin: Africa (teal green), Americas (orange), Asia (purple), Europe (pink), Oceania (light green), United Kingdom (yellow), and individuals with no passport data (NA) are uncoloured. Supplemental Figure 5. Physical positioning of EGT2 and marker identification. (A) Positioned within significant haploblock b001908, EGT2 (HORVU5Hr1G027890) was co‐located. (B) The closest SNP markers flanking EGT2 were identified at approximately 162.5 M (chr5H_00023624_161513719‐161674224_3547) and 159.5 M (chr5H_00023425_159395855‐159466194_9375) base pairs respectively. Both markers are approximately 1 M base pairs from the EGT2 locus. These markers were used to classify EGT2 haplogroups for subsequent analysis. Supplemental Figure 6. EGT2 haplogroup frequency and association with SRA. (A) Haplogroups were created based on the marker information of the markers flanking EGT2 for each genotype. SNP combination CC‐CC was the largest frequency haplogroup followed by CC‐TT. (B) The highest frequency haplogroup was used as the reference for ANOVA to determine significant associa [file TPG2-18-e70088-s001.xlsx]

## Sheet: Supplementary Table 1
Supplementary Table 1. Model statistics for multi-experiment models with variance structures of increasing complexity.
Variance Structure	Maximum loglikelihood	AIC	BIC	H2
Diag	-20775	41587	41707
Homogenous	-20765	41565	41679
Heterogenous	-20763	41564	41691
FA1	-20759	41562	41702	0.26
Unstructured	-20759	41559	41693	0.65

## Sheet: Supplementary Table 2
Supplementary Table 2. Full marker information for discovered haploblocks aligned with previously reported root trait QTLs
Population	Collection	Number	QTL	Traits	Chromosome (blue = pos changed on morexv1)	seq DArT-seq (Green = originally from morex v3)	Physical Pos on Morex v1	Environment	Paper
DH ND24260 X Flagship	DArT markers	30	RAQ1	Seminal Root Angle (SRA)	3H	TGCAGCCCCAAAGATTTGATGCACCTTCGATTAGGCAATCTTCACACGTGCATGTTCAGGTCATCTCGA	259163727	GH	Robinson, H., Hickey, L., Richard, C., Mace, E., Kelly, A., Borrell, A., Franckowiak, J. and Fox, G. (2016), Genomic Regions Influencing Seminal Root Traits in Barley. The Plant Genome, 9: plantgenome2015.03.0012. https://doi.org/10.3835/plantgenome2015.03.0012
			RAQ2	SRA	5H-2	TGCAGCTGTGGCTGACCAAGACGCGCTTGTCGATCTTGAGACGCTTGTACCCCCGAGATCGGAAGAGCG	662961041
			RNQ1	Root Number (RN)	1H-1	TGCAGCAGCAGTTTGTCGGGACAGAGATGGCAACTACGTTGGCAGTTCGGTGCTGGTGATAGCCGAGAT	4212112
			RNQ2	RN	3H	TGCAGGAGATGTGTTCGACCATGGACGCCACGGCACCAGCCTTGCCAGGGTCGAGCAGGCCAAGAACAC	48637891
			RNQ3	RN	4H	TGCAGCAAATGGCAAATGATACTCTTATTTATTCCATATTTCGGTCCTGTTTGGATACTCAAACTTCTT	634200436
			RNQ4	RN	5H-2	TGCAGCTGTGGCTGACCAAGACGCGCTTGTCGATCTTGAGACGCTTGTACCCCCGAGATCGGAAGAGCG	662961041
Elite Australian breeding material	DArT markers	216	qRA-5	SRA	5H	TGCAGCGGCAACAACCTCGTCGAGGAAGCGGCAGAAGCATCAGTCCTTTGGACGCGGAGGCCACAGCCA	663403952	GH	Robinson, H., Kelly, A., Fox, G. et al. Root architectural traits and yield: exploring the relationship in barley breeding trials. Euphytica 214, 151 (2018). https://doi.org/10.1007/s10681-018-2219-y
Scarlet/1SR42-8	BC2 and DH	301	QPh.S42.3H.b	RL	3H	TGCAGCGTCACCTTCGTGCTGGGCTCCATCGGCTCAGCTCCTCCTCCTCCGAATCAAGCGATCGGTGCT	630645785	GH (Plastic Foliar Tunnel)	Arifuzzaman et. al. 2014
			QRdw.S42.1H.a	Root dry weight (RDW)	1H	TGCAGTCTTTGAAATGATCGATTTAGCTAGCTAGTTTGCAATGTTTTAATTGAACTGATATGTTTGGAT	28258031
			QRdw.S42.1H.b	RDW	1H	TGCAGATGCCGTGCGACCGGGAAAACTTCTACCCGTTCCCGCCGTTCATGTCCGAGATCGGAAGAGCGG	532323093
			QRdw.S42.2H	RDW	5H	TGCAGGAAGAATGTAAGGAGAGGAGGTGCAGGGGCCCTCAAATGAATTCAGGAGCAACATACGGGTGAT	44082124
			QTkw.S42.4H.a	RDW	4H	TGCAGATATCTCTATGAACCTGCCCATCTACTGCAACTTTCTCTGCCACTACGCACCGCCCAAATGCAG	621200829
			QSdw.S42.5H	RDW	5H	TGCAGCCTCGTTGGATTATGGACAGGGCGCGCAGGCTGCTGAACAAGCCGAGATCGGAAGAGCGGTTCA	594561852
			QRdw.S42.1H.a	Root-shoot ratio (RSR)	1H	TGCAGTCTTTGAAATGATCGATTTAGCTAGCTAGTTTGCAATGTTTTAATTGAACTGATATGTTTGGAT	28258031
			QRdw.S42.1H.b	RSR	1H	TGCAGATGCCGTGCGACCGGGAAAACTTCTACCCGTTCCCGCCGTTCATGTCCGAGATCGGAAGAGCGG	532323093
			QRl.S42.3H	RSR	3H	TGCAGCGTCACCTTCGTGCTGGGCTCCATCGGCTCAGCTCCTCCTCCTCCGAATCAAGCGATCGGTGCT	630645785
			QRdw.S42.5H	RSR	5H	TGCAGCCTCGTTGGATTATGGACAGGGCGCGCAGGCTGCTGAACAAGCCGAGATCGGAAGAGCGGTTCA	594561852
WQ2338/MA10-30	DH	134	QRWC.1H	Relative water content (RWC)	1H	TGCAGGTTCATGCGTTTGCATTGTGTGGACGACGACCTGGTTTTGCGTGGGCAGCGAGGTCATCGACGT	444155767	Field (Water Stress and Irrigated)	Chen et. al. 2010
			QL2L.2H	Second leaf length (L2L)	2H	TGCAGAGAGCATTCATAAGTTTTGCATGATCCGAGTTTAGTTTTGGCATGTCGTGCGTGCGATGTCACA	661572732
			QREG.3H	Regrowth rate (REG)	2H	TGCAGTTCCTGTTTCGAGTTGCAAATATGAGCAACAGAACCGAGATCGGAAGAGCGGTTCAGCAGGAAT	42916962
			QRL.5H	RL	2H	TGCAGTTGGAGATGAGATCAGGGCACACATAACATATATACCTGGGAAAATCCTGGACCAGGAGATGGA	70640797
			QREG.6H	REG	7H	TGCAGCTTGACGGAGGACTTCCAAGTTCCTACCAGCCGACGGGCCAAATCACGTTATTATTACCGAGAT	6150580
			QTW.7H	Time to wilt (TW)	7H	TGCAGAGTGGAACTGAAGGACCATGAAAATACCTGGTGCAGCTCGGCGTACATGCCAGTCGCCGCGGAG	637206050
			QL1L.7H	L1L	7H	TGCAGAATTGGATAGACAATAAAATGCAAGATATATAATCCACGTTTGATTTTTTCCGAGATCGGAAGA	635322814
Derkado/B83-12/21/5	DH	157	HEI 28	HEI	3H	TGCAGTTGCCGTCACTTCGCCATCTGAGCCGCGGCCGCAGCCGAGATCGGAAGAGCGGTTCAGCAGGAA	584297000	Field	Chloupek et al., 2006
			HEI 29	HEI	7H	TGCAGCAGCACCGTGGCAACCACAGCCGAGATCGAAAGAGCGGTTCAGCAGGAATGCCGAGACCGATCT	175040237
			Hindex (HIN) 30	Hindex (HIN)	5H	TGCAGACCACCATTCCATCGAGCTGAGCCACCCCTGCGTAATCAGCACGGGTTAGTGAAAAAATGGAGC	462043004
			POC1/PRR1	PSEUDO-RESPONSE REGULATOR 1	6H	HORVU6Hr1G057630	374868058
			PRR7/PPD-H1	PSEUDO-RESPONSE REGULATOR 7	2H	HORVU2Hr1G013400	2.91258e+07		Campoli, C., et al. (2012).
			DRO1	DEEPER ROOTING 1	2H	HORVU2Hr1G031440	1.19854e+08		Uga, Y., K. Okuno and M. Yano (2011).
			EGT1	ENHANCED GRAVITROPISM 1	6H	HORVU6Hr1G068970	4.77795e+08		Fusi, R., et al. (2022).
			EGT2	ENHANCED GRAVITROPISM 2	5H	HORVU5Hr1G027890	160634830		Kirschner, G. K., et al. (2021)
			GA2ox8a	OXIDOREDUCTASE	1H	HORVU1Hr1G086810.2	538166366		Cheng, J., et al. (2024)
			VRN-B1		5H	HORVU5Hr1G095630	599085655		Voss-Fels, K. P., et al. (2018)
Tadmor/Er/Apm	RIL	167	Water-soluble carbohydrate at 100% relative water content (DWSC100) 33	Water-soluble carbohydrate at 100% relative water content (DWSC100)	2H	TGCAGTTGCCGTCACTTCGCCATCTGAGCCGCGGCCGCAGCCGAGATCGGAAGAGCGGTTCAGCAGGAA	21229615	Field (Water Stress and Irrigated)	Diab et. al. 2004
			Osomotic potential (OP) 34	Osomotic potential (OP)	2H	TGCAGTTGCCGTCACTTCGCCATCTGAGCCGCGGCCGCAGCCGAGATCGGAAGAGCGGTTCAGCAGGAA	21229615
			Osmotic potential at full turgor (OPIOO) 35	Osmotic potential at full turgor (OPIOO)	2H	TGCAGTTGCCGTCACTTCGCCATCTGAGCCGCGGCCGCAGCCGAGATCGGAAGAGCGGTTCAGCAGGAA	21229615
			WSC 36	WSC	2H	TGCAGGACCACAAGGATATTGGCAAGCGGAGCATTTTTCTCCGAGATCGGAAGAGCGGTTCAGCAGGAA	14984098
			WSC 37	WSC	3H	TGCAGCAGCAGGGCCACCGAGTAGGCCGTCATTTTGTCGGCCATGGCAATCCCGGCACATATCCTTTTT	29891667
			WSC100 38	WSC100	7H	TGCAGTCAACAGCTAAATTGTAGATTCCCCTATTCCTAGAATCCATCATGAGCCACAAGTCGACAGCAA	75252187
			WSC100 39	WSC100	1H	TGCAGCAAACATTTTTAAGTGAAGTCTGTATTAAACTTTAAGGATGTAGAGCGCGACACAAATGAACCC	83878495
			WSC100 40	WSC100	7H	TGCAGGTCCATCGTCGAGGAGGAAGGCTGGTGGCTCTGCACAGCAGTGGCGTGCTCGCTGGGTGGGCCA	348274547
Steptoe/Morex	DH	72	RWC 41	RWC	5H	TGCAGGGAAAACCTCCGTTTGCCACGCGAACAAGTTGACCGTGCGTGTCATTTACCGAGATCGGAAGAG	500711458	irrigated	Siahsar & Narouei, 2010
			WSC 42	WSC	2H	TGCAGGAACATACAGTTGCTCGTGAGCTTGGGAACCCGAGATCGGAAGAGCGGTTCAGCAGGAATGCCG	735230017	irrigated
Tadmor/Er/Apm	RIL	167	Osmotic adjustment (OA) 43	Osmotic adjustment (OA)	4H	TGCAGGCTGGTGACGCGCGGCGGCTCCGCGAACTCGTAGTCGTGCTTGAAGTAGCCCAGAACCATGTCC	580596027	water stress	Teulut et. al. 2000
			OA 44	OA	1H	TGCAGGGGTTGCTGGAGAAGCTGAGCAGGGACGCCGACCAGGCCGAGGACCTGCTGGATGAGCTTCACT	545733981	water stress
			WSC 45	WSC	2H	TGCAGTTGTTGGCATCAACCATTCACCTATAGCTTCACTTTGATGCATGAGCAACTTGTACTAATTAGT	621089758	water stress
			WSC 46	WSC	5H	TGCAGCACTGATCCGACGGCACTTGGCCCCGAGATCAGAAGAGCGGTTCAGCAGGAATGCCGAGACCGA	522450246	irrigated
			WSC 47	WSC	4H	TGCAGAACTATAAACTTTGTGTGTCATTGCTTGCAAGTTTGATAGCGACAATGGTATGGTTCCTGATAG	1740785	irrigated
Spring barley diversity panel	RIL	200	NRC 48	NRC	3H	ATATAGGAAACTTCATTGTCTTGATATTTTACAGTTACTGTCTTCGTCACTGTATCAACG[C/G]AGATGTGAAACAAAGAAATTATGCCTCAAGCTAATAGAATATCAACTGTGTGATTAACTG	653548790	STI	Nurealam Siddiqui 2024
	Morex V3		NRC 49	NRC	6H	TGGACTCTGGATAACGCTAATACTTTATTTGCACTAGCTTATTGAATCACCAACRATAAA[A/C]AAATGAGTTCTCAAGGATGTGGCACATTTAAAAGCACATGTATCAGATGTTAACTAGTGC	543532886	STI
			NRC 50	NRC	5H	CGATCCASRGTGYGGCCTTCGTGAGCTTATCATCGCGGGGGACTACSTCTCKGAGGTTCC[A/G]GGATGGGTGGCCTCGCTCGTCAACCTTGAGAAACTATGCATCACAATGGAAGTGATCAAT	12692015	STI
			NRC 51	NRC	1H	GTGGCGGGCGGCGGCGGCAGCCACCTCTCCAGCTACGCCAYGGCCATCCCCAAGTGGAGC[T/G]TGTTTAGGGATCTAGACTACGGGTTCGTCAAGCTCACTTCCTTCAACCACTCGTCGCTTC	538504959	STI
			NRC 52	NRC	2H	TCGGATCAATTCCGCCCGCCCACCGGAAGAAGAAAGATCAACCTTTGCTTCTCGCCGCCG[T/G]CGCCGGTGAGGAAGGAAGGAAGGAAGGAAGCGGGGGATCCCACTCGGTGTTGCCGGTTKG	750619326	STI
			NRC 53	NRC	5H	AGTTGCACCATAGTTTTCTTTGAAGGAATGACTCTTAGCTGATCCTTTTTCCTTCATGGA[C/G]TRCAATTCGTATACACTRTAAATAGTGSCTTACCCATAATKGCTGATGATGTACCAGGCT	572441774	STI
			NRC 54	NRC	5H	ATTAAGTGGCATCTCTCAAAATTAGACAGCGCATTAGATATAACCCAACAAGAAACATAC[C/G]AGTGAAAGGAACANAAAAAAAGGCTTTGGCRCCCTGTGTAGTGAATGACTCCTAATAAGT	611101614	STI
			NRC 55	NRC	6H	ACAGTCTKGCTGCAGCATGCATCATTTCCAGAACTCGTCAATTCCTGCAACYTATCTCTG[A/T]TAAAAACAAAAAATGCGTGACATGTACAGATTCTGTTCTGGCTGCTAACAATTCCTGTAA	470258043	STI
			NRC 56	NRC	2H	AAGAGYTGTGMACCAGTTTCATCACATGCTGTTGTAGCCCCGGCAGAAGGCTAYATATAT[A/G]TGCATCATGTGGATCAGACTCCATTCCATGACATGCAATAATACACATACNGCAACTAGC	1265496	STI
			NRC 57	NRC	3H	CTGTTTATCTATGAATCAGAGAATGRCGGAGACAAAATGACAAACACTRAAMAATCTGAT[C/G]TAATATCACACTAACCTCATCCTTGAAGTATGTATTGTCAGTGATGTAGCAGAATTCTTC	160586287	STI
			NRC 58	NRC	7H	GATGGTGACCTTCCACCGGAAGAAGAACCTCCAGTACTACGAGATCTCTGCCAAGAGCAA[T/C]TACAACTTCGAGAAGCCTTTCCTCTACCTTGCCAGGAAGCTGTCAGGGGACATGACCCTC	508669102	STI
			NRC 59	NRC	5H	CGGATCGGGACGCGGAACGCGAAGCCCCAAGGAACTTAAATTCTCGGTGTGATATTCAAA[A/G]GCAGTCACGATGGTGAAGTTTACTGCAGAGGAGCTCCGTGGAATTATGGACAAAAAGAAC	648413798	STI
			NRC 60	NRC	6H	TTCTGTTAATGTTTCTTTGTACNCTTTGTTTKWTTGGACGACATNGAGTCATTTGGGTGT[T/G]GTTTCCCTCCTTATTCCTCTGTTAGGACCCTCTCCAGTAGTGATCTCAAAAACCTCAYCC	374645393	STI
			NRC 61	NRC	7H	GCTGCTCAACTCATCGGTCGAGTGCTAATTAACCATGGCAAAATGATGCCTGTCTGTTGT[T/G]AACAGAAAGGCCATGGGATTTCGGAATCGCTAATGACCGAAGTCAGGGATGTCACGCGCA	604526397	STI
			NRF 62	NRF	2H	TCCCTTGTAGGCCCTTTTTTCAACTAGAATGTGTGTAGATTGCCGGCCACACGTACAATA[T/C]AGTTACTACGTACCGGAATTAATCAGAACGAAATACAGTTATGTAGCATATACAGAGGAG	699725769	STI
			NRF 63	NRF	2H	CAGTTGTGGTATATTCATGCAATTAACTCAGGCACAGAAGGTCGCATAGCAAAGTACAAA[T/C]TCAACTAGTATTAYTGAGAGTTRTCGCCATTCGACTGTATTTCTACTATCCATCTTCAAT	700173423	STI
			RV 64	RV	6H	AACTGGACCGCTCAGATTATTGTAGGACAGATCCCTGAGAATTGATAAGTCCATCTCACA[A/G]TGAGCAGAGCACCACAGAGGCAACCCAGGAYACAATCACAGAACATCAAAACAAGCAGAG	504470363	STI
			NRF 65	NRF	3H	ATCTCTCCAACTCTGGCATTTCAACCAAAATCAGCTCCTGCAATGACGGAACTGATACTT[C/G]TCTTATTTTTCGCATGTTGSTCAACTTGAGCGTYGTAAGAAACAGAAGTMTTTCCAGAGA	657529867	STI
			NRF 66	NRF	3H	TAAGTCCAGGCAACCATGGCTTCCAGTTAGTTTYRAAGTTAYGATCTTTAAACATCAACT[T/G]CTGCTCAGCGAAGTTATGACCTTTCTCAAACAGATCGAACACCTTGAGTGCAGGGCAGCT	657529690	STI
			NRF 67	NRF	3H	TTCAGAGACCAACACTAGATACTTACATCCCCAATATCAGCACCAACAGAAATTCCTTCA[T/G]AAATAACTTTTGCTAAGGCAGCTGCATCTCCAAAACCCAAATTTACACCTTGACCGGCCA	657858197	STI
			NRF 68	NRF	3H	CCTCAAGCTCGTGCACCAGATTGAGACGGCGCCCAACCCCAAGGGCTTGTGCTCGGTGTC[A/G]CAGCAGCCCGGGTCTATTGTGCTGGTTTGCCCGGGCGCACAGAAGGGGCAAATCAGGGTC	657455159	STI
			NRF 69	NRF	3H	TGACTACACTTCACAAATCCCAGTGAAATCCAAATACGAACTATCTCCTCAGCAAGAAAC[T/C]GGTAATCGCAAGGGAATATAGCACAATATGAGAAGCATTGTTGTAAATGGTAGGGCAGTT	657530595	STI
			PA 70	PA	2H	TCRTCTTCTCAAACGCTTCCTTTTATCTGATGAAGATATAGATGAGTTAATATCTGTAGT[A/C]GATAAGTTTRTTGAGATTGAYAGTGAGTTGCAAAGATTTCTGGAGTTTGTGAACATAGAG	15521639	STI
			PA 71	PA	3H	AGGGAGGAGGAAGAAGGCTATGCACTTTGGGGCTGAGCGCTGCTCCATAGTTTTGGGGGG[T/G]GTGTGAACTGGTCGAAAAGGTATGCAATTGCTATGTGGCGGAAATGCCCAAGTACATATA	122467349	STI
			RAD 72	RAD	1H	GGTGCACAACTATATATAACAATTGTAGGGCAACATAAATGTTCTCACAACCCGAGATGG[A/G]AACAASTAATATTGTTGTTGTACCACACATATGGAMGCTTTCCCATACTTCCAAAGCTTC	14975234	STI
			RAD 73	RAD	7H	CTTCTTGAGCGCTCACAAAGAAACTATGTGCACCTAGAGAGGGGAATGGATARGGCGGTC[A/G]GTGGCTGGCAGTAGGTTAAGAGAACTGCTTTATATAGTAACTTGTTTGATTGTCCAATCT	9494887	STI
			RAD 74	RAD	5H	TCGGAGAAAATTCACAGGGTTCGCATACGAACTTGTGCATGGCCACCTAAGAACGAAAAA[T/G]GGGATGATTGCTATATTCAAATTTGAGATATTTACACAAAAGCACACATGAAACACACCT	529426900	STI
			RAD 75	RAD	7H	CACCGGGAGGTTCAGCAACGGCTACAACATCGCCGACTTCGTCGGTACGTATCACGCAAG[T/C]TCACAACCNTATGNATGNATGTATGTGAAGATCGTGTGTTAACWKSATGGATGGATTCAG	648575092	STI
			RAD 76	RAD	7H	GKAAYTGATTTCGAGCGCTGTGGCAGTTTTTATTTTAGCTTTGCACTTATTTTTATGCTC[A/G]GATSANGGAGCATTTTATGAACCGAAGACTTCGTTTTCGAACTTCTAGCGCATGAGCTCC	61261136	STI
			RAD 77	RAD	3H	GCAATTGCTGCCGATGAGGATCCACCCATCTCCAGCGCATTGGCAGCAATCTCTTKCGCC[A/G]TCGTCATCCTCTGCCTGATCTCCTTCCCTTGCTCAGACTCCATGACCAGTCTCACCTTCG	529126653	STI
			RAD 78	RAD	2H	AGGGAGTCCTTCTGGGCCAACATGCTCCAACCCAGTACAACCATCTAGAACCAGGATCTT[A/G]ACTCTTGTTGCCCCTGATAGACATGGCAAAACTTGTATTGTACTATTCCCAGATAGGTCA	785563	STI
			RAD 79	RAD	6H	TATCAACAYGACATCAGTTCAGACCGCCCGTCTGCTTGTACTCTCTTCATAGAGAAAGAT[A/G]TAARGCNAAAAAAATATCAACACAGCTCAAAGCAATTAAAAACNTTAMCATATTKGTCCA	565030773	STI
			RAD 80	RAD	4H	TAGCATTACCATCACAAATAGTCAATCGGGTACGGCCGCGTATACACTCCATAGAACGCT[A/G]ACACGCCTGCCGATCACACCTCCGGCCGCATAAATCCACGAACCTCACTAAATTTAGCAA	46887380	STI
			RAD 81	RAD	1H	CATCCCAGTGCCAGCTTTGGAGCCGCTGCATTAGCCTACTATGCAACTGAAATCTGAGGG[T/C]CATGTTGTGATACAGAATTCTCGGTATTTTCGTCTGCATCAAACTCTTTTGCATGATCAC	509518117	STI
			RAD 82	RAD	6H	TGAGTGAGTGGCAASTMTGAATACATATATGTATATAATAAACCATGAAGATTCATGCAT[T/G]CACAGTCCCCTCCCTCTTTTAGCTAAGATGCATGGAGAAGTGCAGAAAGCAAGAAAGAGA	563947979	STI
			RAD 83	RAD	5H	TCCAACASCRCAAGCTCCGATGGCTTTCACATGGTCACCATCAAGGTCGAGCGTCATGGG[T/C]ACCACTTCGCTGCCCTGCGGTCTCCCGAGGACTACAGATCCATGATGTCATCCTGTTTGA	5125318	STI
			RAD 84	RAD	7H	GGCTAGTGCATGAAGCTTAACACTGCTAATGCTTAGATGAAGATAACAGCAGTTGTTCTT[C/G]AACATACTGTTTCAAAAAGCTGAGTTCGGTATCTAGACTCTAGCACACAATTTTCAGGAA	117628745	STI
			RAD 85	RAD	7H	CAGCGCTGGATCCAAGACCTCAGTATGCTTTCCCTGGGATATCATCTCCCGTACCCATTG[A/G]ACAAGTTCCTTCGACTTGGACAGGACCTCGACGGGCCTTTTCCCTGTGAGCAGCTCAAGC	600964082	STI
			RAD 86	RAD	7H	CCACTCCTCTTCCAAGCTCATTGTGGATGTTCTCATCGCGAACTACTTTACAGATAAAAA[A/T]ATACACATGAATAAGTTAGCTCAAGCAATACATGAATAAGTCTTTGAAGAGATTTTACTA	134676090	STI
			RAD 87	RAD	6H	ACTCANAAAAAAATTGAGAATGAAGGCGAGATTCTGAAAATTAAAGTTTCTAATTGAAGC[A/G]TGCGATCAAAAATTAGTTCAGAGGACATTTACTTACGTGAGCTTCACATTTCTCCACCAC	564375423	STI
			TRL 88	TRL	3H	ATCTCTCCAACTCTGGCATTTCAACCAAAATCAGCTCCTGCAATGACGGAACTGATACTT[C/G]TCTTATTTTTCGCATGTTGSTCAACTTGAGCGTYGTAAGAAACAGAAGTMTTTCCAGAGA	657529867	STI
			TRL 89	TRL	3H	TAAGTCCAGGCAACCATGGCTTCCAGTTAGTTTYRAAGTTAYGATCTTTAAACATCAACT[T/G]CTGCTCAGCGAAGTTATGACCTTTCTCAAACAGATCGAACACCTTGAGTGCAGGGCAGCT	657529690	STI
			TRL 90	TRL	3H	TTCAGAGACCAACACTAGATACTTACATCCCCAATATCAGCACCAACAGAAATTCCTTCA[T/G]AAATAACTTTTGCTAAGGCAGCTGCATCTCCAAAACCCAAATTTACACCTTGACCGGCCA	657858197	STI
			TRL 91	TRL	3H	CCTCAAGCTCGTGCACCAGATTGAGACGGCGCCCAACCCCAAGGGCTTGTGCTCGGTGTC[A/G]CAGCAGCCCGGGTCTATTGTGCTGGTTTGCCCGGGCGCACAGAAGGGGCAAATCAGGGTC	657455159	STI
			TRL 92	TRL	3H	TGACTACACTTCACAAATCCCAGTGAAATCCAAATACGAACTATCTCCTCAGCAAGAAAC[T/C]GGTAATCGCAAGGGAATATAGCACAATATGAGAAGCATTGTTGTAAATGGTAGGGCAGTT	657530595	STI
			RSA 93	RSA	2H	TCRTCTTCTCAAACGCTTCCTTTTATCTGATGAAGATATAGATGAGTTAATATCTGTAGT[A/C]GATAAGTTTRTTGAGATTGAYAGTGAGTTGCAAAGATTTCTGGAGTTTGTGAACATAGAG	15521639	STI
			RSA 94	RSA	3H	AGGGAGGAGGAAGAAGGCTATGCACTTTGGGGCTGAGCGCTGCTCCATAGTTTTGGGGGG[T/G]GTGTGAACTGGTCGAAAAGGTATGCAATTGCTATGTGGCGGAAATGCCCAAGTACATATA	122467349	STI
			RV 95	RV	4H	TCCTGATCAGGTTGAAATGCATGAATTGTTGGCCCTAGTTTACTATGATAGTGTTCAAAA[T/C]GTGGTACCTTTTTATGATCARAGAGCTACATTGCCTGTGAAGGATGCAACATGGGACATT	9702046	STI
			RV 96	RV	6H	TATCAACAYGACATCAGTTCAGACCGCCCGTCTGCTTGTACTCTCTTCATAGAGAAAGAT[A/G]TAARGCNAAAAAAATATCAACACAGCTCAAAGCAATTAAAAACNTTAMCATATTKGTCCA	565030773	STI
			RV 97	RV	3H	AGGGAGGAGGAAGAAGGCTATGCACTTTGGGGCTGAGCGCTGCTCCATAGTTTTGGGGGG[T/G]GTGTGAACTGGTCGAAAAGGTATGCAATTGCTATGTGGCGGAAATGCCCAAGTACATATA	122467349	STI
			RV 98	RV	2H	TCRTCTTCTCAAACGCTTCCTTTTATCTGATGAAGATATAGATGAGTTAATATCTGTAGT[A/C]GATAAGTTTRTTGAGATTGAYAGTGAGTTGCAAAGATTTCTGGAGTTTGTGAACATAGAG	15521639	STI
			RV 99	RV	7H	TTTTTAAAGGTAAAAGAAGTTTACGGTCACAAATCATGCCAGCGATCATGTCAACGCCAA[A/G]AGTTCACGCCGGTGATATACGAGCTATGCCAACCTATAAAAAATATGCAGTTTTCAAGCT	218524768	STI
			RV 100	RV	7H	GGCTAGTGCATGAAGCTTAACACTGCTAATGCTTAGATGAAGATAACAGCAGTTGTTCTT[C/G]AACATACTGTTTCAAAAAGCTGAGTTCGGTATCTAGACTCTAGCACACAATTTTCAGGAA	117628745	STI
			NRT 101	NRT	3H	TTCAGAGACCAACACTAGATACTTACATCCCCAATATCAGCACCAACAGAAATTCCTTCA[T/G]AAATAACTTTTGCTAAGGCAGCTGCATCTCCAAAACCCAAATTTACACCTTGACCGGCCA	657858197	STI
			NRT 102	NRT	3H	TAAGTCCAGGCAACCATGGCTTCCAGTTAGTTTYRAAGTTAYGATCTTTAAACATCAACT[T/G]CTGCTCAGCGAAGTTATGACCTTTCTCAAACAGATCGAACACCTTGAGTGCAGGGCAGCT	657529690	STI
			NRT 103	NRT	3H	ATCTCTCCAACTCTGGCATTTCAACCAAAATCAGCTCCTGCAATGACGGAACTGATACTT[C/G]TCTTATTTTTCGCATGTTGSTCAACTTGAGCGTYGTAAGAAACAGAAGTMTTTCCAGAGA	657529867	STI
			NRC 104	NRC	7H	CATGGCAGCCCAACTCTCGATCTACTCTGCATGTTCAATTATGTGTGACTAGCAAAAGGG[T/C]CCGTGCGTTGCAACGGAAGAAAAACAATTATAATCTCCAATGATGCTGATCATATTATAT	14735913	SPI
			NRC 105	NRC	1H	GATGAGAAGTGTTTCGACTGTTCTCCCCTGAGCTCATGTGCTATGCAAGGAAGGATGCAC[A/C]CTATGTACCGCCAATATTTGGTCCAGTATTTGTTCATGGATCGAGGCTATAATTCATTTG	52769686	SPI
			NRC 106	NRC	1H	ACGGACCGTTTGTACAAGTACTAC[A/G]ACGACGGCGCATACGGCACTGACCCGGCGATCCCCGCGGCGTACGCTGCGCGCCTCAAGAAGAAGTGCCCGCCGAAGACGGCGGCGCACAACGACACCACGATGGTGCAGCTCGACGACG	57232972	SPI
			NRC 107	NRC	4H	GCAGGAATGTCGCTTCAGAGAAGCTACTGAGTTCATGGAATCATGTTCTCCATCATGGAC[A/G]GCATGCTCATCATTTATGTATGCAGCTCTCCACTTGATACCATTTCTAGTGGTGCAWATA	10550436	SPI
			NRC 108	NRC	1H	TTGGTGTGAAGTGCAGGAGGACGCAGAACCGGTAGCAAAAACAGGAGTTGCAGAGGGAGA[T/G]ATGGAGCCRAAGTGGTGAAGAGTGATGAGAAGCAAGTAAAAGAACTTCGTGTGCTTGTGA	506349578	SPI
			NRC 109	NRC	6H	CCCGTGGATGTGTAACAGAAGTGCTTTCTCAAAAATTCTAGTGGGCGTGTAACAAATGCG[T/C]TTTCATGATTTTGAGACCTTTTAGGGTGCATCTTTTCGATATTGGTCGTCCGTCGGACCG	580611814	SPI
			NRC 110	NRC	1H	CCAGTTTCCTGACCCCCTCAACGGTAATGCCGCCTTCTCTTGCCCGTCTCATTTGACATG[T/G]CRGTTGCATCCACCCCYTGTTGTTTCATCCCCKTCCTCATCCTCCGGCGACTTCTTTGAA	492696984	SPI
			NRC 111	NRC	6H	TGCTGAAGTCCCCCAGGAAGGTCTTAAAGGTTTGGGTACCAAGGTTGTGGAGGATGAGGACTAAACCCTCTGTCTGTTGTTTCAATCAGTTAGAACTTAATACATATCTGCTGAGAGCAT[A/G]TTGGGAAGTCTTGCTTTAGCTTATTGTTATCTACTGTTCATGATGTTCCATGACTTCTTGATAGAAGATTTGAGACGTTGGATATTTTGTTCAAGTGCTTGAAGTTTTGACTTGCTGTAA	492318009	SPI
			NRC 112	NRC	4H	ACTGATTCCCAAGGCCAAGACTGCAAAAATTGTCCGTGGAATCATTGATGCTGTCGCCAA[A/G]GTTCCTGGAACATCTGATCTTCAGATCTCGCTCTGCAAGGAGATGGTGGAATGGACACGT	633179857	SPI
			NRC 113	NRC	7H	TATGCCGCACYAGCACTTCATATTATGGCAACTAAGCAATACATGCCCRGTTTAATCTTC[T/C]GGAAATGGACCACTTAATCTCATAATGGCCTTTTCTATCCCTGGACTTAACCCAACTGTC	8018641	SPI
			NRC 114	NRC	7H	TTGAATCTGATGCTCTCTGGCAACAAAGTAAAATGGTGTGCAATCAAAGCTGATTATTAT[T/G]AAGTACATCTTTTTGTGCCTTACATTTCTCTYACAACAAGRAAAATTTGGCAAGTGCTAC	8758744	SPI
			NRC 115	NRC	6H	GCTTTTGGTTGKTASCTAGCTGCCTAGTTAACAACAGTGCTCACCATGATATAACCGATG[A/G]TTGGGGTTGTTGCCATGCATGATTAAGGACCACCGGTCGGTTCCACACCCCTTCCATGAC	497060595	SPI
			NRC 116	NRC	7H	ATRTAAAACTTAGCTTGAACAANGNAAACTCTGYAATACCTAATGCTATTTTGAAGATCT[T/C]TGGAGCAGGTTTCTCATATCCAACCTCCGATGATACCACAATGGCATCAAACCTGGACAA	10514130	SPI
			NRC 117	NRC	7H	GTAGCATTGTTTGGTTTGGAATGGCTCAAGAGTGAGCTGTGATCGATGGATTGATTTGTA[A/C]GCTGCCTTGCACCCCTTTATATACACAGTGTCAATGGCAGASAAGGCATATGCAGTGCCG	8738042	SPI
			NRF 118	NRF	2H	TCRTCTTCTCAAACGCTTCCTTTTATCTGATGAAGATATAGATGAGTTAATATCTGTAGT[A/C]GATAAGTTTRTTGAGATTGAYAGTGAGTTGCAAAGATTTCTGGAGTTTGTGAACATAGAG	15521639	SPI
			NRF 119	NRF	3H	AGGGAGGAGGAAGAAGGCTATGCACTTTGGGGCTGAGCGCTGCTCCATAGTTTTGGGGGG[T/G]GTGTGAACTGGTCGAAAAGGTATGCAATTGCTATGTGGCGGAAATGCCCAAGTACATATA	122467349	SPI
			NRF 120	NRF	4H	GGACCTGAGACAGCGCAAAGGTCCGGTGAGGAATCACGACGCAGGCCGGATCTGCTTGCC[T/C]CTTTGAACTTTTATCCTGTTTGTTCTTGGTCCCTTCGCTGGAGTTGACAGGGGCCAGTTC	634609687	SPI
			PA 121	PA	3H	AGGGAGGAGGAAGAAGGCTATGCACTTTGGGGCTGAGCGCTGCTCCATAGTTTTGGGGGG[T/G]GTGTGAACTGGTCGAAAAGGTATGCAATTGCTATGTGGCGGAAATGCCCAAGTACATATA	122467349	SPI
			PA 122	PA	2H	TCRTCTTCTCAAACGCTTCCTTTTATCTGATGAAGATATAGATGAGTTAATATCTGTAGT[A/C]GATAAGTTTRTTGAGATTGAYAGTGAGTTGCAAAGATTTCTGGAGTTTGTGAACATAGAG	15521639	SPI
			RAD 123	RAD	1H	GGTGCACAACTATATATAACAATTGTAGGGCAACATAAATGTTCTCACAACCCGAGATGG[A/G]AACAASTAATATTGTTGTTGTACCACACATATGGAMGCTTTCCCATACTTCCAAAGCTTC	14975234	SPI
			RAD 124	RAD	7H	CTTCTTGAGCGCTCACAAAGAAACTATGTGCACCTAGAGAGGGGAATGGATARGGCGGTC[A/G]GTGGCTGGCAGTAGGTTAAGAGAACTGCTTTATATAGTAACTTGTTTGATTGTCCAATCT	9494887	SPI
			RAD 125	RAD	5H	TCGGAGAAAATTCACAGGGTTCGCATACGAACTTGTGCATGGCCACCTAAGAACGAAAAA[T/G]GGGATGATTGCTATATTCAAATTTGAGATATTTACACAAAAGCACACATGAAACACACCT	529426900	SPI
			RAD 126	RAD	7H	CACCGGGAGGTTCAGCAACGGCTACAACATCGCCGACTTCGTCGGTACGTATCACGCAAG[T/C]TCACAACCNTATGNATGNATGTATGTGAAGATCGTGTGTTAACWKSATGGATGGATTCAG	648575092	SPI
			RAD 127	RAD	7H	GKAAYTGATTTCGAGCGCTGTGGCAGTTTTTATTTTAGCTTTGCACTTATTTTTATGCTC[A/G]GATSANGGAGCATTTTATGAACCGAAGACTTCGTTTTCGAACTTCTAGCGCATGAGCTCC	61261136	SPI
			RAD 128	RAD	3H	GCAATTGCTGCCGATGAGGATCCACCCATCTCCAGCGCATTGGCAGCAATCTCTTKCGCC[A/G]TCGTCATCCTCTGCCTGATCTCCTTCCCTTGCTCAGACTCCATGACCAGTCTCACCTTCG	529126653	SPI
			RAD 129	RAD	2H	AGGGAGTCCTTCTGGGCCAACATGCTCCAACCCAGTACAACCATCTAGAACCAGGATCTT[A/G]ACTCTTGTTGCCCCTGATAGACATGGCAAAACTTGTATTGTACTATTCCCAGATAGGTCA	785563	SPI
			RAD 130	RAD	6H	TATCAACAYGACATCAGTTCAGACCGCCCGTCTGCTTGTACTCTCTTCATAGAGAAAGAT[A/G]TAARGCNAAAAAAATATCAACACAGCTCAAAGCAATTAAAAACNTTAMCATATTKGTCCA	565030773	SPI
			RAD 131	RAD	4H	TAGCATTACCATCACAAATAGTCAATCGGGTACGGCCGCGTATACACTCCATAGAACGCT[A/G]ACACGCCTGCCGATCACACCTCCGGCCGCATAAATCCACGAACCTCACTAAATTTAGCAA	46887380	SPI
			RAD 132	RAD	1H	CATCCCAGTGCCAGCTTTGGAGCCGCTGCATTAGCCTACTATGCAACTGAAATCTGAGGG[T/C]CATGTTGTGATACAGAATTCTCGGTATTTTCGTCTGCATCAAACTCTTTTGCATGATCAC	509518117	SPI
			RAD 133	RAD	6H	TGAGTGAGTGGCAASTMTGAATACATATATGTATATAATAAACCATGAAGATTCATGCAT[T/G]CACAGTCCCCTCCCTCTTTTAGCTAAGATGCATGGAGAAGTGCAGAAAGCAAGAAAGAGA	563947979	SPI
			RAD 134	RAD	5H	TCCAACASCRCAAGCTCCGATGGCTTTCACATGGTCACCATCAAGGTCGAGCGTCATGGG[T/C]ACCACTTCGCTGCCCTGCGGTCTCCCGAGGACTACAGATCCATGATGTCATCCTGTTTGA	5125318	SPI
			RAD 135	RAD	7H	GGCTAGTGCATGAAGCTTAACACTGCTAATGCTTAGATGAAGATAACAGCAGTTGTTCTT[C/G]AACATACTGTTTCAAAAAGCTGAGTTCGGTATCTAGACTCTAGCACACAATTTTCAGGAA	117628745	SPI
			RAD 136	RAD	7H	CAGCGCTGGATCCAAGACCTCAGTATGCTTTCCCTGGGATATCATCTCCCGTACCCATTG[A/G]ACAAGTTCCTTCGACTTGGACAGGACCTCGACGGGCCTTTTCCCTGTGAGCAGCTCAAGC	600964082	SPI
			RAD 137	RAD	6H	ACTCANAAAAAAATTGAGAATGAAGGCGAGATTCTGAAAATTAAAGTTTCTAATTGAAGC[A/G]TGCGATCAAAAATTAGTTCAGAGGACATTTACTTACGTGAGCTTCACATTTCTCCACCAC	564375423	SPI
			RAD 138	RAD	7H	CCACTCCTCTTCCAAGCTCATTGTGGATGTTCTCATCGCGAACTACTTTACAGATAAAAA[A/T]ATACACATGAATAAGTTAGCTCAAGCAATACATGAATAAGTCTTTGAAGAGATTTTACTA	134676090	SPI
			RV 139	RV	4H	TCCTGATCAGGTTGAAATGCATGAATTGTTGGCCCTAGTTTACTATGATAGTGTTCAAAA[T/C]GTGGTACCTTTTTATGATCARAGAGCTACATTGCCTGTGAAGGATGCAACATGGGACATT	9702046	SPI
			RV 140	RV	6H	TATCAACAYGACATCAGTTCAGACCGCCCGTCTGCTTGTACTCTCTTCATAGAGAAAGAT[A/G]TAARGCNAAAAAAATATCAACACAGCTCAAAGCAATTAAAAACNTTAMCATATTKGTCCA	565030773	SPI
			RV 141	RV	3H	AGGGAGGAGGAAGAAGGCTATGCACTTTGGGGCTGAGCGCTGCTCCATAGTTTTGGGGGG[T/G]GTGTGAACTGGTCGAAAAGGTATGCAATTGCTATGTGGCGGAAATGCCCAAGTACATATA	122467349	SPI
			RV 142	RV	2H	TCRTCTTCTCAAACGCTTCCTTTTATCTGATGAAGATATAGATGAGTTAATATCTGTAGT[A/C]GATAAGTTTRTTGAGATTGAYAGTGAGTTGCAAAGATTTCTGGAGTTTGTGAACATAGAG	15521639	SPI
			RV 143	RV	7H	TTTTTAAAGGTAAAAGAAGTTTACGGTCACAAATCATGCCAGCGATCATGTCAACGCCAA[A/G]AGTTCACGCCGGTGATATACGAGCTATGCCAACCTATAAAAAATATGCAGTTTTCAAGCT	218524768	SPI
			RV 144	RV	7H	GGCTAGTGCATGAAGCTTAACACTGCTAATGCTTAGATGAAGATAACAGCAGTTGTTCTT[C/G]AACATACTGTTTCAAAAAGCTGAGTTCGGTATCTAGACTCTAGCACACAATTTTCAGGAA	117628745	SPI
			NRT 145	NRT	6H	TGAGTGAGTGGCAASTMTGAATACATATATGTATATAATAAACCATGAAGATTCATGCAT[T/G]CACAGTCCCCTCCCTCTTTTAGCTAAGATGCATGGAGAAGTGCAGAAAGCAAGAAAGAGA	563947979	SPI
			NRT 146	NRT	5H	AATATACAAATGAGTTGGTSGTCTTCATCGTCCCACCATCAGGATTCTGTCRGAGCTCCA[A/G]CGAAAGATCATTGTGTCAGTCAGCATATCTTCTGAGGTCTTGTTCCCCACGCCGGCRCAG	600850359	SPI
			NRC 147	NRC	6H	TGGACTCTGGATAACGCTAATACTTTATTTGCACTAGCTTATTGAATCACCAACRATAAA[A/C]AAATGAGTTCTCAAGGATGTGGCACATTTAAAAGCACATGTATCAGATGTTAACTAGTGC	543532886	SPI
			NRC 148	NRC	5H	CGATCCASRGTGYGGCCTTCGTGAGCTTATCATCGCGGGGGACTACSTCTCKGAGGTTCC[A/G]GGATGGGTGGCCTCGCTCGTCAACCTTGAGAAACTATGCATCACAATGGAAGTGATCAAT	12692015	SPI
			NRC 149	NRC	6H	TTCTGTTAATGTTTCTTTGTACNCTTTGTTTKWTTGGACGACATNGAGTCATTTGGGTGT[T/G]GTTTCCCTCCTTATTCCTCTGTTAGGACCCTCTCCAGTAGTGATCTCAAAAACCTCAYCC	374645393	SPI
			NRC 150	NRC	7H	TCGGATCAATTCCGCCCGCCCACCGGAAGAAGAAAGATCAACCTTTGCTTCTCGCCGCCG[T/G]CGCCGGTGAGGAAGGAAGGAAGGAAGGAAGCGGGGGATCCCACTCGGTGTTGCCGGTTKG	750619326	SPI
			NRC 151	NRC	3H	CTGTTTATCTATGAATCAGAGAATGRCGGAGACAAAATGACAAACACTRAAMAATCTGAT[C/G]TAATATCACACTAACCTCATCCTTGAAGTATGTATTGTCAGTGATGTAGCAGAATTCTTC	160586287	SPI
			NRC 152	NRC	6H	ACAGTCTKGCTGCAGCATGCATCATTTCCAGAACTCGTCAATTCCTGCAACYTATCTCTG[A/T]TAAAAACAAAAAATGCGTGACATGTACAGATTCTGTTCTGGCTGCTAACAATTCCTGTAA	470258043	SPI
			NRC 153	NRC	5H	ATTAAGTGGCATCTCTCAAAATTAGACAGCGCATTAGATATAACCCAACAAGAAACATAC[C/G]AGTGAAAGGAACANAAAAAAAGGCTTTGGCRCCCTGTGTAGTGAATGACTCCTAATAAGT	611101614	SPI
			NRC 154	NRC	1H	GTGGCGGGCGGCGGCGGCAGCCACCTCTCCAGCTACGCCAYGGCCATCCCCAAGTGGAGC[T/G]TGTTTAGGGATCTAGACTACGGGTTCGTCAAGCTCACTTCCTTCAACCACTCGTCGCTTC	538504959	SPI
			NRC 155	NRC	3H	ATATAGGAAACTTCATTGTCTTGATATTTTACAGTTACTGTCTTCGTCACTGTATCAACG[C/G]AGATGTGAAACAAAGAAATTATGCCTCAAGCTAATAGAATATCAACTGTGTGATTAACTG	653548790	SPI
			NRC 156	NRC	2H	AAGAGYTGTGMACCAGTTTCATCACATGCTGTTGTAGCCCCGGCAGAAGGCTAYATATAT[A/G]TGCATCATGTGGATCAGACTCCATTCCATGACATGCAATAATACACATACNGCAACTAGC	1265496	SPI
			NRC 157	NRC	5H	AGTTGCACCATAGTTTTCTTTGAAGGAATGACTCTTAGCTGATCCTTTTTCCTTCATGGA[C/G]TRCAATTCGTATACACTRTAAATAGTGSCTTACCCATAATKGCTGATGATGTACCAGGCT	572441774	SPI
			NRC 158	NRC	7H	GATGGTGACCTTCCACCGGAAGAAGAACCTCCAGTACTACGAGATCTCTGCCAAGAGCAA[T/C]TACAACTTCGAGAAGCCTTTCCTCTACCTTGCCAGGAAGCTGTCAGGGGACATGACCCTC	508669102	SPI
			NRC 159	NRC	5H	CGGATCGGGACGCGGAACGCGAAGCCCCAAGGAACTTAAATTCTCGGTGTGATATTCAAA[A/G]GCAGTCACGATGGTGAAGTTTACTGCAGAGGAGCTCCGTGGAATTATGGACAAAAAGAAC	648413798	SPI
			NRC 160	NRC	2H	TGGGCAATAGTACATATGAGTTGTCAGGGGTATGATCACTGCTCAATTTGTCGTTTGGTA[C/G]AAGTAACATACATTTTCCAGGATTTTTGTGGTCCTTTGGCCATGCACACCTTCAGACATA	147995702	SPI
			NRC 161	NRC	2H	ATGACACCCTAGTTTTTATTGCAAAAGAGTCATCATAACTAATATTTCCTCCGTAAAGAA[A/T]TATAAGAGCATTTAGGCCGTTGGAAGGCAGGGGGGACCCGATTATTTTATATACGATAAA	150914061	SPI
			NRC 162	NRC	2H	GATTCCTGCTATCCAAGCATCACTATACAAAAGCATCATAGGAAAAGAGGATTATCTTGT[C/G]AAAATATTGTACTAATGTGTTAAAGGACTGCAAGAGGCTAACTCGATATGAAAGAAAAAC	142698249	SPI
			NRC 163	NRC	1H	CATGGTCGCCGCCCTCGCCGCCATTTCTCGCTCKGCTTCCTTCCTGTCCTCGAANAACCY[A/C]ACACCGTCAGGAACTCAGGATGGCTAGCTAGCTGCTCTTTGTGGGTAGTTGGTTGCCTTG	22032175	SPI
			NRC 164	NRC	6H	GGCGTTCTCTTTGCCATTTTATCCTGGAAACGCCACATACATTCACTTGACGTCCTCTCT[T/C]ATTTCTCTCTTCTTTTCTTTGTCTTCTGATTTTTTCCAGTCGATTGGTATGAATGTGGAT	39431696	SPI
			NRF 165	NRF	5H	TCTTGTGCTGAAACTTGCTACTGGYTGTGCATAATAATATACATGCTTCGCAGTAACCTC[A/G]GTCAGTGAGCATTTAGGAGCAGGAGATGGCTACTTACTACTCGAGCCCCGGCAGCGAAAG	3763800	SPI
			TRL 166	TRL	5H	TCTTGTGCTGAAACTTGCTACTGGYTGTGCATAATAATATACATGCTTCGCAGTAACCTC[A/G]GTCAGTGAGCATTTAGGAGCAGGAGATGGCTACTTACTACTCGAGCCCCGGCAGCGAAAG	3763800	SPI
			RV 167	RV	6H	TGAGCAATTTTGCCCGCTCAACAAGTGAAGATGCTTGATTTCTAATCACACCAACAGTAA[T/C]TAATTACATGAAATTAGCACCCTTAAACTACCAAGGTTAGCGGCTACACAAGGTAAGTTC	458945413	SPI
			NRT 168	NRT	5H	GATCCTATTATGGTAAYAAATCAGTTTCAGTTGRTGGCCTGGTCTCCAGAACTTGCATGA[T/C]CAAACACTCAAAACATATCAATCAGCATATATCAGTTTCAAATCCTGAACACTCACAATC	2568295	SPI
			NRF 169	NRF	1H	TGAAGGATGGAATTGCTAGTTAGAATGGAAAACAATATTTGAATAACATTGGGTGTTTCG[T/C]TCTTCCTATATCYAGGTCATGGCATCATCTTTTCGTCAGCCAAATCGTGTTCAGTTTTTG	21746769	Drought
			RAD 170	RAD	7H	CACCGGGAGGTTCAGCAACGGCTACAACATCGCCGACTTCGTCGGTACGTATCACGCAAG[T/C]TCACAACCNTATGNATGNATGTATGTGAAGATCGTGTGTTAACWKSATGGATGGATTCAG	648575092	Drought
			RAD 171	RAD	7H	GKAAYTGATTTCGAGCGCTGTGGCAGTTTTTATTTTAGCTTTGCACTTATTTTTATGCTC[A/G]GATSANGGAGCATTTTATGAACCGAAGACTTCGTTTTCGAACTTCTAGCGCATGAGCTCC	61261136	Drought
			RAD 172	RAD	1H	CTTGKGCTTGWTTAATGGCCTTSTTTCTCGTTAGATTGGCAGACAGTGAGAAGGAWNWGG[T/G]TTTTTGCGACACTGACTGCTTTCATACCAGGAGCTTTCTGTTATTATAACCCCGTTTACA	554614133	Drought
			RAD 173	RAD	2H	AGGGAGTCCTTCTGGGCCAACATGCTCCAACCCAGTACAACCATCTAGAACCAGGATCTT[A/G]ACTCTTGTTGCCCCTGATAGACATGGCAAAACTTGTATTGTACTATTCCCAGATAGGTCA	785563	Drought
			RAD 174	RAD	1H	AGCTACGGGATAATGAGRTGACTTCRRCATGATTCAGCTGGCGTAYAGATCSTGTAAGGT[T/C]ACAAAGGTTGTGTTGGCAAGAACGGGATTCAAAAAAGCATAGTATGGTAGAGAGATATGC	5017884	Drought
			RAD 175	RAD	7H	CTGCCTGCAACTATAATACTCTCTGTTCTTTCTAGCGCTAACTAGTTTTATTTATCGCTG[A/G]ATCTTGACCGTCATCTTTCAGGTCATTGCACTTGTCTGTCTCTCTAGTGCACAGCTGCAA	11333491	Drought
			TRL 176	TRL	2H	AAATAATGGCTTTTCAACACCAACTAACACGCCTGGCGATAGCAGCAAATCAACTTTCCT[A/G]TTTGGTGGAAATAATGGCTTTTCAACACCAACTACTCCGTCCATTTTTTCTACCCCTGGT	745332977	Drought
			TRL 177	TRL	2H	ACTCGCGAACAAGAACGCTGGACTCGCTTTGTGGAGATCTAAAGCGTTTTGTCTATATTG[A/G]AACATACATGTAAAACAATGTAGTATTTGTTTTGGTTTGCTCCAGTATCTCAAAATACAA	744774241	Drought
			NRT 178	NRT	7H	AGTGAGTCAATCCATCAAGGCTAACCTGCAATCAATGCAAGAACCAGATTTATAGTTGTG[A/C]CTGAGTAGCATTGTTTCAGTAAAAGCACCTACACASGTGTAACTTAGTTGCATAAAATAT	577610167	Drought
			NRC 179	NRC	4H	GCAAGCAACCCGTTTGTGAACCTMAAGAAGGAATACAACGRCATCTTMTSGCTGGAGGAG[T/C]TGATCCCCTTCTTCCAGTCTGTGACCCTCTCAAAGGAGGGCACCACTGTCCAGAAGTGTT	620838492	Drought
			NRC 180	NRC	2H	CCTCGCCCTTTATTTCTGGTTTGGACGGCTTTATATTAGACGCGTATATATTCGCATGCC[A/G]AACGTTTATTCTACAYAWSCCATGCGTGTTCCATGCATGTGGATCTCGGTCGGGCCCAAA	616918660	Drought
			NRC 181	NRC	1H	GCTGCACCACATAGGCATTCATTGTGTTCTGTGCTGACATTGTACCATAAGTTCCACCAG[A/T]CAACACATTGTTAGCGCCAGGTTGAACAGGCTGACAAATTGAAGAGTCAACGCCTGGGCC	67299572	Drought
			NRC 182	NRC	1H	CATCTCGTGGGATGCCGACTGCACCATCAGTGACACCAGCAGCAGGTAGTGGTGGCTTCG[T/C]GGCTAATTCCTATGGTCCTCCAGCTGCATCTCGTGGGATGCCGACTGCACCATCAGCGAC	67297834	Drought
			NRC 183	NRC	1H	ACATCCAAAATACCTATTGCTGGTACAACAGCGAAATCATAGTGCAGAAAAACCASAAAA[A/T]TAAAAGCTCTCTATAGGTTTCAAACTCATGCGGTTCCACTAACGTAGGAGTTCTGCTAAC	550797715	Drought
			NRC 184	NRC	1H	CGTGCATGTCCCTCATAGTATGACGCAGTCGTCAACTTAGAATTAGTTCTACACGATAGA[T/C]ACCGAGAGTAAGTCGTCGGGTTTATCTTTATCGTCCACTATCGCTATGTCCCCTRTACGG	67753480	Drought
			NRC 185	NRC	7H	AGCGAAACCTAGCCCTTACAAACAACACAAACTATGCTCTCTTTGTCAGAAACCACTTGA[T/C]GTTCAAACGGATGTATCTCGTATTGATCTATGCWTGTACCGATACATCCATTTGAACGAC	8318197	Drought
			NRC 186	NRC	6H	TGCTGTCYAGGCAACGGCGCAGCAGCACACCGGTGTACCATGCGAGCAGAGCAAATACAA[T/G]CAGTATCACCAGTCCGAKCCASCCSCCTTGCTTGATGGCRTAAGGCGTYGAMAGGATYCC	4783807	Drought
			NRC 187	NRC	6H	TCTCCTTAGAACAAGCTTAAGCCTTTGGGTAGCAATACGAATAGACTGTATTCCAAGTAT[A/G]CRCAGCACAATGGATGTCCAAGCATGCCCTGTCTGCCCAAGGGAAAGATGTAGCTCCRAA	500402228	Drought
			NRF 188	NRF	6H	TGCTGTCYAGGCAACGGCGCAGCAGCACACCGGTGTACCATGCGAGCAGAGCAAATACAA[T/G]CAGTATCACCAGTCCGAKCCASCCSCCTTGCTTGATGGCRTAAGGCGTYGAMAGGATYCC	4783807	Drought
			NRF 189	NRF	6H	CACATTAAGATGGAGCCGGAAGAATGAGGTATGCGTCATGTTTAAGAATTCATTTCATTT[T/G]CCGTAAATAAACTTAWCATCAATGTTGTCATATGGTGTCAACTTAACTTCTGTTTGTGTG	4998067	Drought
			PA 190	PA	6H	ACTCAACCATTACTAGGACCACACCSTGACCAAAATCCACAACCATTGTCAAGCCAAAAC[A/C]TGCACATGTTGTTGAACCCACGGCCAAACCCAAACCCGCAGCTACTACAARACCCACGGC	4962802	Drought
			PA 191	PA	6H	CACATTAAGATGGAGCCGGAAGAATGAGGTATGCGTCATGTTTAAGAATTCATTTCATTT[T/G]CCGTAAATAAACTTAWCATCAATGTTGTCATATGGTGTCAACTTAACTTCTGTTTGTGTG	4998067	Drought
			TRL 192	TRL	6H	TGCTGTCYAGGCAACGGCGCAGCAGCACACCGGTGTACCATGCGAGCAGAGCAAATACAA[T/G]CAGTATCACCAGTCCGAKCCASCCSCCTTGCTTGATGGCRTAAGGCGTYGAMAGGATYCC	4783807	Drought
			TRL 193	TRL	6H	CACATTAAGATGGAGCCGGAAGAATGAGGTATGCGTCATGTTTAAGAATTCATTTCATTT[T/G]CCGTAAATAAACTTAWCATCAATGTTGTCATATGGTGTCAACTTAACTTCTGTTTGTGTG	4998067	Drought
			TRL 194	TRL	6H	ACTCAACCATTACTAGGACCACACCSTGACCAAAATCCACAACCATTGTCAAGCCAAAAC[A/C]TGCACATGTTGTTGAACCCACGGCCAAACCCAAACCCGCAGCTACTACAARACCCACGGC	4962802	Drought
			TRL 195	TRL	3H	CTGCCGCGCCACCGCCTCCCCCTCCGCCGTCCGCCATCGACGTCCCAAACGAAGAGTTGA[A/G]GCGGAGGTTGGAAACTTACTATAAGGTGGAGGATGAGGTGGAGCTATCGACTGTCGCTGT	554163061	Drought
			TRL 196	TRL	3H	AGGCTGCARGCATGACTCAAGAGCATGCCCACTGATATAAATAACTCGTGCAGGGTCTCT[A/G]TTCAGCTTTGACAAATCCTAATAAATCACAACATAATGTAAGATGGGACAATTGCATGGC	554966345	Drought
			RSA 197	RSA	6H	ACTCAACCATTACTAGGACCACACCSTGACCAAAATCCACAACCATTGTCAAGCCAAAAC[A/C]TGCACATGTTGTTGAACCCACGGCCAAACCCAAACCCGCAGCTACTACAARACCCACGGC	4962802	Drought
			RSA 198	RSA	6H	CACATTAAGATGGAGCCGGAAGAATGAGGTATGCGTCATGTTTAAGAATTCATTTCATTT[T/G]CCGTAAATAAACTTAWCATCAATGTTGTCATATGGTGTCAACTTAACTTCTGTTTGTGTG	4998067	Drought
			RSA 199	RSA	6H	TGCTGTCYAGGCAACGGCGCAGCAGCACACCGGTGTACCATGCGAGCAGAGCAAATACAA[T/G]CAGTATCACCAGTCCGAKCCASCCSCCTTGCTTGATGGCRTAAGGCGTYGAMAGGATYCC	4783807	Drought
			NRT 200	NRT	6H	TGCTGTCYAGGCAACGGCGCAGCAGCACACCGGTGTACCATGCGAGCAGAGCAAATACAA[T/G]CAGTATCACCAGTCCGAKCCASCCSCCTTGCTTGATGGCRTAAGGCGTYGAMAGGATYCC	4783807	Drought
			NRT 201	NRT	3H	CTGCCGCGCCACCGCCTCCCCCTCCGCCGTCCGCCATCGACGTCCCAAACGAAGAGTTGA[A/G]GCGGAGGTTGGAAACTTACTATAAGGTGGAGGATGAGGTGGAGCTATCGACTGTCGCTGT	554163061	Drought
			NRT 202	NRT	3H	AGGCTGCARGCATGACTCAAGAGCATGCCCACTGATATAAATAACTCGTGCAGGGTCTCT[A/G]TTCAGCTTTGACAAATCCTAATAAATCACAACATAATGTAAGATGGGACAATTGCATGGC	554966345	Drought
			NRT 203	NRT	5H	TGCTTTCTTCYGACAATGTTCAATATTACCATATTAATCGGAACTATTTTGTTCTTTCTG[T/C]AGGGGGATGCAATGGGCCATCAAGACTATGGGAGACGACAATCCTGACAATTCAGGCAAT	663485528	Drought
			NRC 204	NRC	5H	TGTACTTATAGATCCATCGTGGCATCACGTGATTGGAGCAATTAAACGGCTGGTTCCACA[T/G]CTTCCCKCCATKAACCACAACTTTCAAGCCACACACGTGTGTAAGATGGTTTTGTATCAA	593828452	Control
			NRF 205	NRF	5H	TGTACTTATAGATCCATCGTGGCATCACGTGATTGGAGCAATTAAACGGCTGGTTCCACA[T/G]CTTCCCKCCATKAACCACAACTTTCAAGCCACACACGTGTGTAAGATGGTTTTGTATCAA	593828452	Control
			PA 206	PA	5H	TGTACTTATAGATCCATCGTGGCATCACGTGATTGGAGCAATTAAACGGCTGGTTCCACA[T/G]CTTCCCKCCATKAACCACAACTTTCAAGCCACACACGTGTGTAAGATGGTTTTGTATCAA	593828452	Control
			TRL 207	TRL	5H	TGTACTTATAGATCCATCGTGGCATCACGTGATTGGAGCAATTAAACGGCTGGTTCCACA[T/G]CTTCCCKCCATKAACCACAACTTTCAAGCCACACACGTGTGTAAGATGGTTTTGTATCAA	593828452	Control
			RSA 208	RSA	5H	TGTACTTATAGATCCATCGTGGCATCACGTGATTGGAGCAATTAAACGGCTGGTTCCACA[T/G]CTTCCCKCCATKAACCACAACTTTCAAGCCACACACGTGTGTAAGATGGTTTTGTATCAA	593828452	Control
			RV 209	RV	4H	AGTCGAAGAGGGTGAAGATTGGAACAAATGGGATGCACTCAAGCTGTTTGGCGAAATTCC[A/G]AGGCAGAGCAAAGAAAGGATTCAGACCATTAGGTTCAATAAAGACGGCAGTCTTGTGGCA	625311781	Control
			RV 210	RV	4H	GGTCGTGAACCCAAACAAGAGGACCAGGATGGGCAACGAGGTCGGCTACCGGGTCATCCC[T/G]GGCGGCGCGACGGCGGCGTCGGTGCTGGACGACGACGACTACCCGCAGAGGCGCGCCAGC	594651591	Control
			NRT 211	NRT	5H	TGTACTTATAGATCCATCGTGGCATCACGTGATTGGAGCAATTAAACGGCTGGTTCCACA[T/G]CTTCCCKCCATKAACCACAACTTTCAAGCCACACACGTGTGTAAGATGGTTTTGTATCAA	593828452	Control
			PA 212	PA	7H	GGAAAGATTGGTAGCCTGTTCTACATGGTAGTAGTGTGCTAAGTTCTAGATATCTAGGGT[T/C]TGTTCCTGTTTGCTATATGACAAAGTTTGGTGTCATGTTGGTCGGCAGTTGGCTGTTGAA	36912436	Control
			RSA 213	RSA	7H	GGAAAGATTGGTAGCCTGTTCTACATGGTAGTAGTGTGCTAAGTTCTAGATATCTAGGGT[T/C]TGTTCCTGTTTGCTATATGACAAAGTTTGGTGTCATGTTGGTCGGCAGTTGGCTGTTGAA	36912436	Control
			RSA 214	RSA	2H	TGGACAAGGATTCTGACCAAGATTCGCTGCTGCTGGAGGTCCCTTGCAACACGCGGCACT[T/C]GGAAGCAGAGCTTCTTCTYTGCGGCCCCCCACCATCTCAGCTCAGCTCCGTGACCGTAAC	767055871	Control
			RV 215	RV	7H	AAAATGCTGAGGGCTAGCATTCCAGACAGTGTTCTGAAGAATGTAAATGCTACTGGGATC[A/G]AAAGGAGCTTCAACAGTAAGTTTTAGGTGCCAGAGTTCAGACGGCGGCTTATTTTGCATT	49715455	Control
			RV 216	RV	7H	ATGGGCMAAATTATGCGCCGACCTGGGTACACATCTGGAGAGTGATGATCTATTTGCAAG[A/G]ATGAGGCGKGTGCTTGTCCAGAGCTACACCAGCCTTGATAGCCAKGTTGCCAGGACATTC	85670	Control
			RV 217	RV	1H	CTTCTCTGCTTTTGTTGCACTATATGTAAAAYGAATTTATAAACTTTSTGTAGCCTGTAC[A/G]GCCCGTGCATTCCATTCCCCCTCCCGCTTGCTCTCAGCTCCTGTCTGCCTGACAGTGAGT	14193957	Control
			RV 218	RV	2H	TTAATATAGGAGAATTTTGCTGCTTGTATTCAGATTTATTTAAAGAAAACAAGTGGTGCT[C/G]AATACTATATGCAGTGACTACGAGACAATCCAGTCATACCTATCAGGATGGTGACATATC	3329367	Control
			RV 219	RV	7H	GCAMATGAATCACACACAATCCAAGCATGTATATATGATACTCGAGATATAAATCAAAGT[C/G]ATGTCCTAGTAATAAGCATCCAKATTTTTGAAGTATGCAAAAGGCAGGTAGGTTARGTAT	538828893	Control
			RV 220	RV	6H	TATGAGCTGAACGGATCCGAAGGATAGGGTAATACATGATGGGGTCTTAATCACACGAAG[C/G]TTCTGATCTGCAAGACCAAACACTAGGACGCCAACTCCACTAAGCAACCARCAAAGTTCA	958450	Control
			RV 221	RV	2H	TACCACCACAACACACAAGTCCCTCCGAGGACCAAGGGCTGGCATGATCTTCTACAGGAAAGGCCCTAAGCCTGCGAAGAAGGGCCAGCCTGAGGGTGCTGTGTATGACTACGAGGACAA[A/G]ATCAACTTTGCGGTGTTCCCATCGCTCCAGGGTGGTCCTCACAACCACCAAATTGCTGCCCTTGCAGTTGCCCTGAAGCAAACTTTGACACCTGGATTCAAGGCCTACGCAAAGCAGGTC	718882128	Control
			RV 222	RV	7H	GGAAAGATTGGTAGCCTGTTCTACATGGTAGTAGTGTGCTAAGTTCTAGATATCTAGGGT[T/C]TGTTCCTGTTTGCTATATGACAAAGTTTGGTGTCATGTTGGTCGGCAGTTGGCTGTTGAA	36912436	Control
			RV 223	RV	5H	TGGTGCTTAGTGACAAAAGCTGACCCCTGCAATTAGTCTTGGGTACCATTCAGTGACTTG[T/C]CGRACAATCAAATTYATTCCTCCTTCCATGTCATCCTCAGTGACCACTNTTTTTTCCWTG	662210919	Control
			RV 224	RV	2H	TGGACAAGGATTCTGACCAAGATTCGCTGCTGCTGGAGGTCCCTTGCAACACGCGGCACT[T/C]GGAAGCAGAGCTTCTTCTYTGCGGCCCCCCACCATCTCAGCTCAGCTCCGTGACCGTAAC	767055871	Control
			RV 225	RV	7H	CACAGCAAGCCTCTCAAGATCATGATCTGTAAGGAAACATTTCTAGGTTCAAACATCGTC[A/G]GCAATACTAGAATCRTGCTACATGCATTGAAAGTACTGRCTGTGTACTACAATGCARAAA	18911071	Control
			RV 226	RV	5H	TTGGGGAGGTAGGTTGGAGCTTCCGGGATGAAGCCGGTGTTGTTGGAACCTGTGAACTGC[T/G]CGACGACCTCGCTGGGGTTGAGGTCGCCGAACCTGTTCATGCCGACSGTGACCGTGGTGA	10956202	Control
			RV 227	RV	4H	GGAGCAAGGAAGAGCAATCAGCTGCTCTTTCCACAGCCACTGATTCGACTGCGCAGGTGC[A/T]AAGCTGTTCACTGCATTCCTTGCATCTGTGATCTGATTGGTGAACTCAATTCGGTTTCTT	483706545	Control
			RV 228	RV	7H	CGGCGGCCTGCACCGCGTGCGCGCCTCCGCGGCCGTCGAGACCGTCGAGGCGGCCGCCMC[T/G]GGCGAGCTGCTCGACAAGTCGGTCAACGCGATCCGGTTCCTGGCCATCGACGCCGTCGAG	19588561	Control
			RV 229	RV	5H	TCAACTCGCTACCAAGTTCGACCTCRACTTCTGGGAAGAGGTTGGTCCCMTCGTAAGTGT[T/G]CTCTTGCGGCTCAAGGTGATCACGTTTCGTGAATTCCGTGCCAGGCAAGATGAGCTTGCC	34426416	Control
			RV 230	RV	4H	AATCAACCGACTGATTTAAAACATTTTCCTTCAGAATAATACTAGCAGTTCAGTTAACCA[C/G]TAAAGGATTGAGAGAGAAAACGGTTCATTGCATGCAGAGCCACTCAGATCAAATTTGCTA	570705940	Control
			RV 231	RV	2H	ACTGCTCCCAGCTCGCTCGCTCCA[T/G]CCCAAGCTGTAAACAAACACCTACGCGCGCCCGCTCCGGCGAGATGAAGCTCCCGCTGTC	728302426	Control
			RV 232	RV	7H	TGAGTGATGGGGATGCAGCAAAGGAGGATGTTGACAGTATAATGAATGACGGCCCCTTGA[A/G]TGATGGGGATGTGGCAAAGGAGGATGTTGATAAAGGGAAGATCGGTGCTCCAAGTAATAT	34329722	Control
			RV 233	RV	1H	AGCTTGAGCCTATGTCTTCTAGGCTTATTTTAATCAGAGCTTAGAAACAAGAAAACAAAT[A/G]ACTCCAACGCACTGACTGTAAGTGCAYTTGTACTCACACATGCCATGCTTGCTTGTTATG	13160562	Control
			TRL 234	TRL	6H	CACATTAAGATGGAGCCGGAAGAATGAGGTATGCGTCATGTTTAAGAATTCATTTCATTT[T/G]CCGTAAATAAACTTAWCATCAATGTTGTCATATGGTGTCAACTTAACTTCTGTTTGTGTG	4998067
			PA 235	PA
			RSA 236	RSA
			NRF 237	NRF
			TRL 238	TRL	6H	TGCTGTCYAGGCAACGGCGCAGCAGCACACCGGTGTACCATGCGAGCAGAGCAAATACAA[T/G]CAGTATCACCAGTCCGAKCCASCCSCCTTGCTTGATGGCRTAAGGCGTYGAMAGGATYCC	4783807
			RSA 239	RSA
			NRT 240	NRT
			NRC 241	NRC
			NRF 242	NRF
			TRL 243	TRL	3H	TAAGTCCAGGCAACCATGGCTTCCAGTTAGTTTYRAAGTTAYGATCTTTAAACATCAACT[T/G]CTGCTCAGCGAAGTTATGACCTTTCTCAAACAGATCGAACACCTTGAGTGCAGGGCAGCT	657529690
			NRT 244	NRT
			NRF 245	NRF
			TRL 246	TRL	3H	ATCTCTCCAACTCTGGCATTTCAACCAAAATCAGCTCCTGCAATGACGGAACTGATACTT[C/G]TCTTATTTTTCGCATGTTGSTCAACTTGAGCGTYGTAAGAAACAGAAGTMTTTCCAGAGA	657529867
			NRT 247	NRT
			NRF 248	NRF
			TRL 249	TRL	3H	TTCAGAGACCAACACTAGATACTTACATCCCCAATATCAGCACCAACAGAAATTCCTTCA[T/G]AAATAACTTTTGCTAAGGCAGCTGCATCTCCAAAACCCAAATTTACACCTTGACCGGCCA	657858197
			NRT 250	NRT
			NRF 251	NRF
			PA 252	PA	2H	TCRTCTTCTCAAACGCTTCCTTTTATCTGATGAAGATATAGATGAGTTAATATCTGTAGT[A/C]GATAAGTTTRTTGAGATTGAYAGTGAGTTGCAAAGATTTCTGGAGTTTGTGAACATAGAG	15521639
			RV 253	RV
			PA 254	PA
			RSA 255	RSA
			RV 256	RV
			RV 257	RV	7H	GGCTAGTGCATGAAGCTTAACACTGCTAATGCTTAGATGAAGATAACAGCAGTTGTTCTT[C/G]AACATACTGTTTCAAAAAGCTGAGTTCGGTATCTAGACTCTAGCACACAATTTTCAGGAA	117628745
			RAD 258	RAD
			RV 259	RV
			RAD 260	RAD
			PA 261	PA	3H	AGGGAGGAGGAAGAAGGCTATGCACTTTGGGGCTGAGCGCTGCTCCATAGTTTTGGGGGG[T/G]GTGTGAACTGGTCGAAAAGGTATGCAATTGCTATGTGGCGGAAATGCCCAAGTACATATA	122467349
			RV 262	RV
			NRF 263	NRF
			PA 264	PA
			RSA 265	RSA
			RV 266	RV
			RAD 267	RAD	6H	TGAGTGAGTGGCAASTMTGAATACATATATGTATATAATAAACCATGAAGATTCATGCAT[T/G]CACAGTCCCCTCCCTCTTTTAGCTAAGATGCATGGAGAAGTGCAGAAAGCAAGAAAGAGA	563947979
			RV 268	RV
			RAD 269	RAD
			RAD 270	RAD	6H	TATCAACAYGACATCAGTTCAGACCGCCCGTCTGCTTGTACTCTCTTCATAGAGAAAGAT[A/G]TAARGCNAAAAAAATATCAACACAGCTCAAAGCAATTAAAAACNTTAMCATATTKGTCCA	565030773
			RV 271	RV
			RAD 272	RAD
			RV 273	RV
			RAD 274	RAD	7H	GKAAYTGATTTCGAGCGCTGTGGCAGTTTTTATTTTAGCTTTGCACTTATTTTTATGCTC[A/G]GATSANGGAGCATTTTATGAACCGAAGACTTCGTTTTCGAACTTCTAGCGCATGAGCTCC	61261136
			RAD 275	RAD
			RAD 276	RAD
			RAD 277	RAD	7H	CACCGGGAGGTTCAGCAACGGCTACAACATCGCCGACTTCGTCGGTACGTATCACGCAAG[T/C]TCACAACCNTATGNATGNATGTATGTGAAGATCGTGTGTTAACWKSATGGATGGATTCAG	648575092
			RAD 278	RAD
			RAD 279	RAD
			RAD 280	RAD	2H	AGGGAGTCCTTCTGGGCCAACATGCTCCAACCCAGTACAACCATCTAGAACCAGGATCTT[A/G]ACTCTTGTTGCCCCTGATAGACATGGCAAAACTTGTATTGTACTATTCCCAGATAGGTCA	785563
			RAD 281	RAD
			RAD 282	RAD

## Sheet: Supplementary Table 3
Supplementary Table 3. Top 0.5% of important haplotype blocks influencing seminal root angle
Block	SNP number	variance	Chr	Start (bp)	End (bp)	Aligned QTL
b000083	48	0.00746855	1	275290042	313978180	Novel
b000100	41	0.00415136	1	365118143	381213945	Novel
b000524	38	0.0185416	2	203353027	231415404	Novel
b000527	113	0.0135234	2	246365329	403880369	Novel
b000542	110	0.0118409	2	510493003	550776750	Novel
b000694	17	0.00511574	2	697738655	700395744	Novel
b000541	21	0.0042049	2	496949628	509782542	Novel
b001027	115	0.0119058	3	235268615	292081113	RAQ1
b001538	137	0.0098017	4	101463666	348245841	Novel
b001558	31	0.00605299	4	437123362	450351497	Novel
b001908	258	0.135551	5	153869427	351304270	Novel
b001923	40	0.0357445	5	375104834	393288681	Novel
b001926	27	0.00599202	5	399676712	409582330	Novel
b002543	14	0.00394958	6	49433420	51823364	Novel
b003101	118	0.00965538	7	224746809	310868047	Novel
b003109	11	0.0035929	7	424360935	428680078	Novel
